# Supplementary material for: Design, Synthesis, and Mechanistic Study of Novel Ciprofloxacin/Thiazole Chalcone Hybrids as Potential Anticancer Agents
Source: Pharmaceuticals (Basel). 2025 Nov 9;18(11):1700. doi: 10.3390/ph18111700 (PMC12655637; doi:10.3390/ph18111700)
Supplement: Supplementary file 1 [file pharmaceuticals-18-01700-s001.zip]

Archive with 1 entries (1 files):
- pharmaceuticals-3941425-supplementary.pdf
